# Supplementary material for: Performance of an offline systematic error correction strategy in pediatric patients receiving adjuvant conformal radiotherapy for Wilm’s tumor
Source: PLoS One. 2024 Feb 16;19(2):e0297997. doi: 10.1371/journal.pone.0297997 (PMC10871473; doi:10.1371/journal.pone.0297997)
Supplement: S1 Raw data — (XLSX) [file pone.0297997.s001.xlsx]

## Sheet: Sheet1
					RECORDED GROSS ERRORS
PT NO	STAGE	SEX	AGE	LONGITUDINAL				LATERAL				VERTICAL
				F1	F2	F3	F6	F1	F2	F3	F6	F1	F2	F3	F6
1	3	2	3	0.03	-1.19	-0.56	0.29	-0.11	-1.38	-0.89	0.68	-0.87	-0.52	-0.58	0.58
2	4	1	2	0.41	0.33	1.73	1	-0.59	-0.75	-1.86	0.3	0.27	1.53	-1.49	0.44
3	3	2	2	1.89	0.13	-2.27	-0.61	-0.31	0.65	-0.14	0.32	0	-0.82	0.59	0.27
4	4	2	3	3.31	-2.28	-1.96	-0.43	0.78	1.63	0.83	0.04	0.36	0.93	-1.2	0.23
5	3	1	2	-1.18	-1.92	-3.34	-0.93	0.37	0.26	-0.21	-0.13	0.73	-1.1	-1.84	0.69
6	3	1	2	1.6	0.11	-1.16	-0.67	-0.72	0.7	-0.23	0.31	0	-0.58	0.77	0.31
7	3	2	2	0.77	0.25	0.99	-0.19	0.38	0.3	0.34	-0.02	-0.81	-0.49	0.31	-1.11
8	3	2	1	2.29	-0.65	2.39	0.47	0.05	0.44	-0.52	0.37	0.08	0.48	-0.18	-0.71
9	4	2	2	0.47	0.81	0.51	1.04	-1.16	-0.65	-0.14	0.13	0.51	0.09	-0.14	0.42
10	3	1	1	2.4	1.41	-0.26	0.1	0.31	-0.09	1.53	-0.72	0.19	0.32	-0.08	0.85
11	3	2	2	0.08	-0.52	0.23	-0.48	0.21	2.95	0.26	0.51	0.31	0	0.1	0.52
12	3	1	3	-2.14	-2.28	1.18	-0.11	1.17	2.22	0.41	0.46	-0.05	0.51	1.05	0.94
13	3	1	1	-0.6	1.87	0.67	0.35	-2.49	-0.31	0.25	-0.85	1.45	-0.35	1.47	-1.04
14	3	1	1	0.46	1.02	1.4	1.34	0.46	1.45	-3.36	0.72	0.46	2.01	2.37	-0.73
15	4	1	2	0.26	-1.95	-2.28	-0.01	0.15	-1	-0.77	-1.24	0.05	0.64	-0.1	1.07
16	3	2	2	-0.17	0.95	0.67	-1.21	-0.15	0.46	-0.28	0.13	0.44	0.32	0.41	-1.05
17	3	2	2	2.01	2.01	0.13	-0.94	-0.83	0.82	-1.58	0.62	-1.5	-1.08	-0.54	-0.72
18	3	1	1	-2.51	-0.46	-2.88	-0.78	-0.21	-2	-0.05	0.36	0.21	1.47	0.93	-0.21
19	3	1	2	-0.15	0.16	0.83	0.41	0.18	0.25	0.12	-0.22	1.07	0.04	-0.26	-0.78
20	3	2	2	0.12	0.86	-0.8	-0.85	-0.42	-4.47	-0.44	1.46	0.25	0.34	-0.67	0.12
21	3	1	2	2.41	0.51	-1.3	0.89	0.05	0.38	0.08	0.43	0.46	-0.56	0.91	0.1
22	3	1	1	-3.04	-1.45	0.05	0.43	-1.13	2.11	-0.97	-0.31	1.35	1.57	-1.23	1.13
23	3	2	2	1.24	0.08	-1.72	-0.97	-0.3	-1.16	0.31	0.79	-0.14	-1.14	1.51	0.01
24	2	2	2	-2.31	-0.31	-0.77	0.78	-0.46	-1.3	1.25	-1.05	0.19	0.65	0	-0.45
25	3	2	2	-0.97	-0.26	1.25	0.89	0.05	-0.81	-0.03	0.44	0.74	0.11	-0.35	-0.24
26	3	1	3	-0.38	0.16	1.34	0.78	-0.67	-0.31	-0.5	0.61	0.15	-0.27	0.12	0
27	2	1	3	0.89	0.46	0.65	-1.15	-0.4	-0.59	-0.08	-0.35	-0.01	0.74	1.34	0.46
28	3	2	2	-1.98	-1.49	0.31	0.84	-1.12	-0.19	0.71	0.14	-0.38	0.23	0.5	-0.12
29	3	1	1	-0.61	0.04	1.3	0.31	1.81	1.55	0.51	0.94	-0.52	0.26	0.95	0.14
30	1	1	2	0.62	0.73	-2.92	1.35	0.14	0.2	0.96	0.18	-1.14	0.79	1.55	0.42
31	3	2	3	0.97	0.58	0.57	0.35	-0.3	-0.08	-0.37	0.63	1.26	0.79	0.92	-0.26
32	3	1	3	-2.11	0.73	0.3	0.05	0.27	1.4	-0.24	-0.92	-1.36	0.64	0.8	0.58
33	4	2	2	-2.14	0.18	-1.75	1.21	0.54	-0.3	-0.06	-0.04	0.12	0.95	0.87	-0.05
34	3	1	1	-3.14	-2.28	1.18	-0.11	1.17	2.22	0.41	0.46	-0.05	0.51	1.05	0.94
35	2	2	2	-0.11	0.24	0.45	-0.53	-0.06	0.03	-1.59	0.66	-0.94	0.14	0.55	0.25
36	2	2	2	-0.57	-1	-0.61	0.85	-0.86	0.19	-0.64	1.46	1.88	-0.84	-0.82	0.12
37	3	1	1	0.67	0.51	-1.57	0.42	0.26	-1.15	0.23	0.26	0.28	0.14	-0.19	0.28
38	4	2	2	-0.45	1.45	-1.74	0.93	-1	-1.33	0.03	-1.44	1.3	-0.98	-0.42	0.72
39	3	2	3	-0.91	-0.81	-0.5	-0.37	-0.16	-0.63	0.21	0.03	0.09	-0.14	0.94	-0.25
40	3	2	2	-0.5	2.31	0.12	-0.41	0.52	1.23	0.29	-1.01	-0.69	0.58	0.58	-0.11
41	3	1	1	-0.56	0.4	-0.16	0.44	1.53	-1.63	0.23	-1.58	-1.67	0.06	-0.03	0.3
42	3	2	2	1.5	0.41	-0.18	0.21	-1.94	0.57	0.59	-1.23	0.48	-1.95	0.49	0.22
43	3	2	1	-0.71	-2.4	1.03	-0.86	-1.99	-1.48	1	-0.67	0.55	1.13	-0.49	-0.15
44	3	2	1	-1.67	-1.42	-1.75	-0.18	-1	0.26	-0.03	1.51	0.09	0.46	0.65	0.05
45	3	2	2	-0.26	-0.03	0.33	-0.46	-0.36	-0.55	-0.89	-0.09	0.82	0.33	1.08	1.17
